# Supplementary material for: The effects of aging on neuropil structure in mouse somatosensory cortex—A 3D electron microscopy analysis of layer 1
Source: PLoS One. 2018 Jul 2;13(7):e0198131. doi: 10.1371/journal.pone.0198131 (PMC6028106; doi:10.1371/journal.pone.0198131)
Supplement: S1 Raw Data File — (XLSX) [file pone.0198131.s001.xlsx]

## Sheet: Figure 1
1B	Total cortical thickness
	Adult			Aged
	1.05	0.94	1.1	0.88	0.87	0.87
	Layer I Cortical Thickness
1C	Adult			Aged
	0.12607	0.1431	0.10851	0.07872	0.08741	0.08909
	0.12367	0.1458	0.10612	0.06809	0.06388	0.1031
	0.09894	0.1332	0.09814	0.08511	0.08069	0.10534
	0.1125	0.1071	0.09415	0.08191	0.09161	0.10086
	0.06782	0.1152	0.08457	0.09043	0.08069	0.09806
	0.09894	0.1125	0.0742	0.08723	0.09498	0.08181
	0.10372	0.1044	0.05745	0.04149	0.08741	0.08125
	0.1141	0.0729	0.07979	0.0617	0.07565	0.07621
	0.10851	0.099	0.0734	0.0734	0.07733	0.07621
	0.1125	0.108	0.09894	0.07234	0.09161	0.08461
1D	Number of cells per BIN
	Bins	Adult			Aged
	20	26	22	23	35	20	24
	40	46	46	32	41	42	41
	60	45	50	35	35	46	43
	80	24	28	17	22	28	21
	100	37	37	30	28	34	32

## Sheet: Figure 2
	Synaptic Density
2C			Adult			Aged
	All synapses		1.40049	1.41908	1.40164	1.14844	1.1793	1.19227
	Excitatory on spines		1.00035	1.05412	1.11111	0.93739	0.929242	1.00513
	Excitatory on shafts		0.241262	0.138094	0.140306	0.079057	0.149596	0.105644
	Inhibitory Synaptic Density
2D			Adult			Aged
	Inhibitory on spines		0.073	0.095	0.045	0.03	0.016	0.009
	Inhibitory on shafts		0.072	0.074	0.094	0.059	0.066	0.071

## Sheet: Figure 3
3C	Synapse diameter versus surface area		3 D E F		Synapse Size (diameter, nm)					3H	Percentage of perforated synapses
	Radius (FIJI, μm)	Surface Area (Blender, μm2)		Adult			Aged				Adult			Aged
	0.24	0.07		322.12	400.06	291.16	706.1	501.32	513.66		0.0219409	0.0383064	0.0541825	0.0761559	0.0905233	0.0774072
	0.24	0.0439		370.64	399.66	242.3	606.6	787.08	450.94
	0.26	0.0564		296.86	355.64	256.32	511.74	818.42	552.26
	0.26	0.071		247.5	322.5	300.16	567.52	613.52	541.48
	0.28	0.079		288.5	322.5	263.06	738.44	457.72	732.02
	0.28	0.067		228.32	373.64	430.8	557.52	523.44	340.58
	0.3	0.094		504.14	478.86	869.78	1091.52	523.44	441.82
	0.3	0.0982		912.32	350	699.54	581.92	523.44	562.22
	0.32	0.0706		338.78	565.68	232.6	525.96	429.42	441.56
	0.32	0.087		337.92	602.16	577.76	690.5	348.86	260
	0.34	0.076		288	809.94	164.92	722.5	838.16	500.4
	0.34	0.091		317.04	592.12	456.08	289	778.26	712.54
	0.34	0.088		804.38	644.44	384.7	516	424.5	564.36
	0.34	0.123		455.62	655.14	931.46	324	272.02	570.08
	0.34	0.134		240	462.46	308.06	390.7	694.26	720.06
	0.36	0.087		300	484.66	442.72	341.32	980.62	161.24
	0.36	0.0959		209.58	333.76	457.4	655.08	980.62	220.22
	0.36	0.128		354.36	693.54	301.76	612.12	693.1	260
	0.36	0.142		580.48	990.46	415.94	604.36	659.24	440.12
	0.36	0.178		204.36	536.66	189.74	947.04	659.24	708.3
	0.38	0.097		381.36	447.22	335.42	626.08	659.24	427.2
	0.38	0.118		387.74	692.96	270	885.08	790.56	460.1
	0.38	0.111		665.54	301.5	229.78	804.36	596.66	371.08
	0.38	0.127		350.66	506.96	410.12	562.84	931.34	281.6
	0.38	0.183		384.18	402.78	645.14	396.22	875.74	262.48
	0.4	0.1443		303.82	1113.06	639.54	988.7	642.88	292.74
	0.4	0.1467		466	411.1	443.84	613.88	642.88	501.6
	0.42	0.127		288.24	408.16	270.74	617.06	845.04	470.96
	0.42	0.14		679.44	436.8	308.86	585.78	673.58	190.26
	0.42	0.145		440.26	363.46	537.58	642.3	657.64	215.88
	0.42	0.155		407.64	603.14	818.36	910.74	739.26	260
	0.42	0.165		516	670.82	300.84	442.52	1060.76	640.08
	0.42	0.18		393.08	488.78	420.12	417.78	660.3	743.3
	0.42	0.191		324.88	445.54	273.14	724.98	715.68	799.06
	0.42	0.202		308.52	470.1	500.9	665.58	759.6	252.98
	0.44	0.188		233	833.5	210.24	804	1030.78	252.98
	0.44	0.214		263.46	698.92	140	750.94	951.32	212.14
	0.46	0.136		279.12	547.08	257.1	620.56	721.12	449.12
	0.48	0.151		280.92	522.02	385.88	562.34	853.82	380.52
	0.5	0.163		644.54	460.98	560.76	501.14	550.72	343.66
	0.52	0.19		306.64	340	250.8	623.86	715.48	671.2
	0.52	0.195		322	303.64	504.48	635.5	600	780.26
	0.52	0.237		625.84	489.18	345.26	466	970.46	300.16
	0.54	0.18		573.62	183.58	461.74	797.8	894.98	313.2
	0.54	0.209		367.12	516.14	962.54	821.62	417.74	281.6
	0.54	0.2138		393.08	623.7	310.64	414.88	720.06	260.2
	0.56	0.277		393.08	566.12	679.12	556.8	621.28	817.06
	0.58	0.361		433.5	475.08	250	1044.18	708.3	511.56
	0.58	0.3601		433.5	430.46	480.1	471.76	306.1	673.58
	0.6	0.2611		429.66	701.14	470.1	619.04	702.28	485.08
	0.6	0.28		403.38	408.04	313.84	559.72	958.02	260.76
	0.62	0.2687		403.38	550.82	390.52	708.06	334.22	345.4
	0.68	0.289		662.72	380	292.74	583.9	660.98	320.62
	0.7	0.52		521	331.2	191.04	320.2	205.18	384.7
	0.7	0.55		356.18	797.06	253.18	697.66	442.94	261.72
	0.72	0.49		395.82	325.58	590.34	736.22	518.56	740.06
	0.78	0.395		487.3	472.96	300	425.28	335.42	614
				550.56	585.24	280.18	600	752.4	243.52
				550.56	643.28	231.94	315.68	286.36	647.62
				550.56	319.54	376.96	685.94	647.62	241.86
				550.56	311.44	788.48	504.74	533.1	240.2
				449.8	845.82	616.12	456.64	830.54	174.64
				343.62	560.44	180	1014.62	790.26	220.22
				343.62	608.02	200.24	845.54	997.44	301.5
				307.58	601.66	221.36	607.64	531.42	560
				584.44	259.62	640.7	578	490.4	280
				480.14	373.36	300.84	701.12	408.04	281.6
				217.32	340.58	330.6	492.44	917.82	276.58
				414.3	241.86	703.42	908.18	492.44	225.62
				580.48	290.68	220.22	1052.72	605.3	265.7
				416.04	658.56	280	611.88	692.6	221.36
				416.04	784.92	540.38	752.18	260.76	260.76
				369.68	225.62	260.2	336	427.2	243.52
				369.68	392.18	644.12	576	684.1	200
				530.18	332.86	552.26	539.82	960.26	420
				352.94	850	800.56	470.46	434.62	220.22
				704.32	472.02	378.54	477.74	382.1	492.54
				554.74	445.98	384.18	494.78	304.14	292.74
				393.62	847.7	380.14	593.84	291.54	240.84
				360.2	446.54	388.32	701.1	638.9	230.86
				781.48	456.94	300	875.92	538.24	252.98
				580.6	490.92	1254.24	899.68	524.98	325.58
				315.68	438.3	536	328.66	452.76	310.48
				134.38	740.94	390	662.26	382.76	540.38
				419.14	415.94	233.46	413.26	809.56	350
				372.58	674.76	330	558.5	314	432.9
				288.24	336	292.74	847.34	766.56	792.28
				501.42	284.6	553.62	424.86	539.36	264.76
				501.42	370.14	751.66	487.64	765.38	868.34
				387.36	325.26	354.4	649.3	470.74	625.14
				506.42	325.26	317.8	573.88	417.74	280.18
				947.02	430.12	510	709.62	318.9	322.02
				356.78	764.86	290.68	468	318.9	190
				459.94	310.48	554.44	585.74	318.28	470.1
				265.08	383.28	881.42	543.06	750	390
				341.32	570.78	304.14	755.82	308.7	282.84
				857.64	461.74	642.8	636.08	254.96	641.24
				337.92	352.28	322.5	349.44	327.56	470.42
				337.92	696.42	330	570.82	468.72	721.12
				516.14	544.06	463.9	553.18	234.3	480.94
				516.14	400.5	260.2	925.38	646.22	250
				312.92	340.58	222.04	684.1	242.08	670.3
				622.62	575.58	190	506.38	620.32	250
				382.88	688.84	220.9	1020.32	668.5	721.12
				364.38	633.24	290.68	862.46	523.26	350.14
				360	572.02	330	429.8	384.18	250
				360	540	610.14	628.14	559.74	622.42
				290.24	429.54	260	459.94	556.6	320
				535.18	380.78	370.14	816.08	430.12	199.24
				386.98	318.9	291.54	409.58	804.12	641.96
				762.36	320.62	260	346.14	735.4	330.6
				339.42	360	360.14	480.6	746.32	560.08
				339.42	350.58	349.28	580.48	496.48	553.62
				814.58	514.78	400.54	632.36	462.28	231.94
				577	382.76	291.2	771.36	521.54	485.08
				396.18	581.8	1053.04	720.1	532.54	310
				312	384.7	326.96	672.42	740.6	224.72
				628.82	360.56	344.38	705.86	945.4	400.24
				566.04	1108.56	472.96	697.66	478.86	730.54
				743.8	354.4	568.86	558.88	557.14	417.74
				679.36	354.4	322.8	611.52	600.34	250
				434.82	301.5	245.96	504.72	882.94	523.46
				173.06	351.28	240	888.08	390.52	260.2
				387.74	757.02	253.18	483.74	610.98	573.14
				757.8	457.94	220.9	317.72	686.58	577.06
				518.22	432.9	476.76	508.56	550.82	240.84
				396	466.16	465.3	247.38	544.06	760.06
				312.92	671.2	306.1	432.66	460.66	322.5
				864.84	380.52	330.6	364.96	424.86	250.8
				319.52	470.1	210.24	541.2	427.2	410
				367.32	516.24	247.38	588.48	523.92	441.82
				424.6	202.24	264	331.9	335.42	400.5
				436.8	450.12	270.74	254.56	452.22	280
				440.26	363.6	213.78	402.32	375.76	541.3
				762.74	383.28	651.16	534.64	505.96	208.8
				327.54	440.12	240	395.82	603	579.82
				468.62	313.84	230.86	483.74	298.32	595.4
				536.26	313.84	332.42	507.56	989.54	684.48
				323.1	460.98	730.06	426.12	616.12	530.1
				429.32	460.98	300	252	722.78	261.72
				393.08	276.58	213.78	614.94	506.06	1179.02
				308.52	394.58	434.16	608.34	809.56	340.58
				574.62	684.68	353.56	540.14	344.82	398.12
				358	794.04	370	528.14	582.5	170.3
				305.48	299.66	470.1	289	290.68	260.76
				634.08	360.56	664.08	312.92	691.16	310.64
				564.12	543.78	370	600.12	605.3	817.06
				425.62	316.22	327.56	353.14	509.6	225.62
				512.64	636.4	284.42	596.76	708.3	526.12
				888.72	644.98	210.24	556.68	555.42	846.94
				266.44	328.02	417.86	536.66	563.02	522.4
				428.32	851.46	488.46	406.06	939.04	300.84
				288.24	431.4	608.28	315.68	595.06	460
				569.2	380.78	218.4	672	890.22	427.2
				303.82	840.06	310.48	327.76	410.48	310
				323.1	547.82	220.9	367.12	501.6	510.78
				372.78	398.24	215.88	383.44	564.36	400.24
				485.96	346.7	240	579.24	556.06	350.14
				485.96	420.48	381.18	216	629.68	669.1
				358	840.24	372.16	329.14	377.36	270
				358	391.16	327.56	329.14	254.56	441.82
				410.46	235.38	366.88	541.46	555.42	965.2
				735.54	868.34	932.3	394.72	269.26	237.06
				735.54	612.94	277.3	336.22	565.16	592.12
				649.56	679.12	687.32	291.98	724.98	502.5
				453.62	790.76	667.08	384	438.3	506.96
				272.06	315.76	366.74	326	410.12	349.28
				524.86	562.22	433.24	288.5	338.38	675.36
				912.08	408.54	475.18	638.82	290.68	697.2
				402.5	380.52	481.66	492	424.5	262.48
				273.64	398.12	810.06	509.4	364	644.04
				567.56	390.12	310.16	216.34	450	240
				628.14	251.8	220.22	673.72	331.2	259.62
				628.14	281.6	250.2	410.46	471.7	347.14
				348	308.86	269.26	446.58	328.02	809.5
				753.62	263.06	266.84	531.4	481.04	444.08
				354.56	427.56	530.84	442.54	312.4	470
				307.34	235.38	350.58	625.84	312.4	361.24
				607.64	332.42	371.22	240	642.58	0
				369.68	410.48	388.98	294.18	739.26	384.7
				312	831.68	319.54	290.24	843.08	255.54
				993.68	445.54	240.2	351.3	592.28	1106.52
				283.22	463.9	356.94	811.22	374.84	302.66
				373.74	660.98	781.6	611.06	1084.16	219.32
				450.92	370	230.86	300.24	853.76	644.98
				643.2	799.06	388.32	393.08	345.4	528.1
				337.92	1190.38	422.96	636.46	415.94	560.36
				337.92	564	260.2	463.52	537.12	760.6
				639.16	551.08	364.96	209.58	404.96	220
				259.04	274.6	434.16	617.74	434.16	203.96
				417.94	832.16	470.96	535.18	563.64	1070.74
				577.24	262.48	212.14	372.2	853.76	475.4
				577.24	380.78	221.36	300.24	445.54	332.42
				525.96	331.36	390.52	300.24	594.06	560.8
				615.76	306.76	181.1	772.36	800.5	843.8
				409.58	240.42	310.64	264	680.08	1030.2
				409.58	225.62	253.18	466.76	787.46	656.2
				298.08	340.58	208.8	281.16	280.18	370.14
				393.62	380.14	350.14	420.18	304.14	706.04
				517.68	570.78	390.52	189.74	578.7	460.98
				290.48	201	276.58	228.32	506.06	688.76
				406.06	323.88	353.56	180	598.08	425.44
				609.28	206.16	222.04	270.74	664.9	220
				354.56	575.84	373.36	216.34	583.1	800.06
				354.56	382.1	340	341.32	661.9	834.86
				408.18	357.36	476.76	360	478.54	398.5
				306.64	269.26	450.12	348.2	256.12	501.6
				306.64	360	757.16	419.14	785.18	473.82
				306.64	336.16	278.92	580.48	434.62	200
				259.04	291.54	272.02	471.52	596.82	520
				302.86	388.32	300.66	471.52	428.02	688.84
				233	260	949.22	336.22	392.04	264.76
				247.38	410	1053.8	937.22	296.98	411.1
				290.24	234.1	527.74	519.48	570.7	243.32
				231.76	235.38	340.58	674.68	537.58	401.12
				331.04	664.08	317.8	628.72	280	230.86
				274.16	555.78	329.84	640.4	527.74	1049.96
				274.16	359.02	269.26	396.18	291.2	360.14
				429.66	330.6	320	212.64	667.08	400
				327.54	496.48	390.52	492	451.22	371.22
				323.1	395.98	272.94	509.12	511.08	259.62
				519.48	428.02	323.1	463.68	511.08	276.58
				385.68	630.64	237.7	617.04	487.96	280.18
				333.64	497.4	417.74	560.28	400	240
				333.64	475.08	254.96	481.94	264	269.26
				333.64	523.26	297.32	361.8	398.24	641.96
				305.94	1011.18	276.58	372.2	545.9	272.02
				305.94	524.98	350.14	326	550	210
				305.94	790.76	361.24	570.22	210.96	406.08
				305.94	378.54	444.08	312.92	327.56	750
				305.94	676.02	392.94	364.96	327.56	534.5
				600	356.94	212.14	724.98	351.14	749.46
				483.14	465.72	386.26	448.04	380.78	685.94
				760.66	622.42	355.1	326	197.24	286.36
				314.98	666.1	405.22	364.96	324.5	252.98
				259.6	434.16	332.42	492.14	490.4	362.22
				259.6	351.72	300.66	247.38	248.4	594.4
				769.84	376.96	270.18	483	355.1	700
				292.22	291.54	349.28	384.18	649	323.88
				780	524.7	180.28	1013.76	411.82	818.84
				372	366.74	290.18	373.74	370.14	926.6
				492.58	445.98	621.7	619.94	188.68	700.64
				249.7	384.18	366.74	692.68	208.8	430.46
				319.52	338.38	252.98	329.5	331.06	280.18
				319.52	263.06	396.24	265.08	319.06	706.12
				319.52	438.4	251.8	196.82	270.18	402
				216.34	532.36	291.54	456	381.84	297.32
				364.96	383.28	260.2	416.56	300	219.32
				314.98	332.42	911.38	430.84	284.26	210.24
				314.98	322.02	323.88	794.26	414.84	486.62
				445.3	269.26	427.56	696.1	376.44	605.3
				242.98	502.2	562.94	529.22	696.42	347.86
				242.98	722.36	1043.88	766.88	504.48	451.22
				263.18	380.14	670.68	330.16	302.66	402
				546.5	259.62	310.16	372.78	273.14	235.38
				220.62	333.76	270.18	268.32	372.16	994.08
				152.74	384.7	1270.62	881.98	327.56	325.72
				300.24	475.4	688.84	398.9	657.64	632.86
				649.78	302.66	311.44	524.86	377.36	302.66
				334.28	353.42	553.62	784.52	509.6	674.68
				331.04	480.1	360.14	641.86	694.62	827.34
				422.06	319.06	263.06	372.2	328.02	270
				420	269.26	351.72	432.66	318.28	320.62
				358	344.1	202.24	336	384.84	360.14
				358	151.32	261.72	397.64	662.88	241.86
				273.9	330.16	317.8	421.54	614	320.62
				349.86	590.34	440.46	564.12	389.48	371.08
				494.78	378.54	380.52	515.44	252.98	560.08
				413.78	263.06	496.48	641.52	466.16	304.14
				332.78	271.66	295.3	723.6	573.06	290.68
				276	301.5	250.2	312.92	573.06	186.82
				469.38	356.94	161.24	468	465.72	352.28
				440.1	500.9	350.14	559.78	260.76	230.22
				730.52	829.76	260.76	629.98	726.16	304.14
				588.48	532.36	250.6	408.18	250.8	541.48
				549.64	493.66	170.88	482.4	172.04	620
				576.62	428.02	230.86	540.54	724.02	555.78
				420	401.62	245.16	483.14	308.7	345.26
				216.34	290.18	150	604.3	308.7	243.32
				156	260	312.56	252	371.62	420
				379.48	266.84	210.96	1062.8	224.72	622.02
				289	992.48	190.26	327.54	304.8	294.28
				221.26	1174.58	470.1	650.78	206.16	401.12
				204.36	224.72	376.96	542.12	431.86	677.2
				204.36	302.66	388.32	408	192.36	702.56
				433.5	304.64	250	410.82	586.68	340
				174.72	296.98	585.5	296.86	524.3	330
				242.68	386	250.2	661.86	355.1	490.1
				504.58	270.18	361.38	617.04	650.08	332.42
				775.56	241.66	240	468.16	431.4	245.16
				265.08	392.04	141.42	880.02	304.64	592.36
				296.86	276.58	680.66	649.78	375.36	394.58
				485.36	474.34	480.52	492.14	420.6	572.72
				375.08	340	316.22	363.18	304.14	278.92
				456.16	339.42	744.64	741.28	1140.18	406.08
				660.1	241.86	341.32	553.18	570.08	280
				378.9	904.7	201.24	589.1	472.02	667.08
				324.22	586	223.6	349.86	458.04	847.58
				241.2	424.86	392.18	982.1	317.64	288.62
				212.64	544.06	266.84	553.18	331.06	180
				290.24	425.8	225.62	312.24	393.58	250
				360	268.32	422.02	517.26	585.24	466.48
				290.24	310	336.16	718.9	488.26	361.24
				241.2	702.36	247.38	349.44	353.56	544.06
				241.2	260.76	360.56	531.26	389.48	180.28
				337.92	223.6	310.64	373.36	322.5	291.54
				336.86	265.7	220.22	624	186.02	617.74
				367.12	460.98	483.74	336	713.44	947.62
				588	333.76	332.42	528	653.92	280.18
				348.2	351.14	220.22	326.44	744.64	290.18
				690.7	462.38	182.48	469.38	290.68	420.6
				235.76	317.8	310.64	731.12	282.84	590.34
				351.3	330.16	170	437.96	554.44	620.32
				330.16	243.32	240.42	472.74	610.58	350
				242.68	303.64	240.2	360	496.58	260.76
				288	380.78	822.8	437.96	270.18	237.7
				216	278.92	380.52	817.42	382.76	791.02
				398.9	298.32	460.44	441.24	542.04	891.86
				505.28	388.32	457.06	744.38	559.74	206.16
				326	290.68	354.4	528	325.26	252.98
				180	250	259.42	488.72	546.44	441.82
				276.26	398.24	320.16	456.64	664.84	724.44
				331.9	259.42	514.3	687.26	399.62	533.66
				331.9	236	260.76	425.28	264.2	844.8
				204	276.58	513.52	425.28	219.32	310
				339.42	863.78	215.88	692.68	277.3	320
				216.34	590.34	360.14	624.46	814.92	280.18
				241.2	230.22	347.86	379.48	546.72	341.32
				385.68	396.24	233.46	600	262.48	212.14
				346.34	321.4	590.34	312	414.36	763.22
				290.24	254.96	305.94	264	264	240
				459.94	252.98	1214.9	434.66	283.2	245.16
				629.98	225.62	1221.02	258.48	696.34	703.42
				216.34	354.68	388.32	312	278.56	620.08
				1068	326.5	269.26	312	228.04	355.1
				195.34	302.66	350.14	604.3	624.34	223.6
				315.68	333.02	784.1	312	468.62	298.32
				396	330.6	332.42	336.86	489.18	632.46
				264	306.76	250.2	336.86	537.12	490.92
				242.68	240.2	192.36	288	338.38	415.94
				168	380.14	611.88	504	737.9	374.84
				348.2	380.14	274.6	386.98	646.6	180.28
				236.38	380.14	320.62	386.98	372.02	223.6
				360	407.06	845.28	437.96	588.22	292.74
				360	193.14	266.84	508.56	212.6	240
				216	297.32	521.54	501.14	550.36	374.84
				333.42	349.28	451	356.78	1134.64	488.36
				228.32	478.02	703.5	820.22	460.98	692.32
				384.74	211.9	282.84	812.1	319.06	270
				384.74	260.76	410.48	343.62	371.22	260.2
				252.28	260.76	346.7	384.74	261.72	337.34
				343.62	210	727.8	592.76	693.54	869.78
				276	210	286.36	410.82	246.98	700.64
				477.74	355.1	372.16	552	366.2	480.1
				384	1291.9	240	408.7	366.2	330.16
				288	280	270.18	456	323.1	274.6
				256.54	638.9	851.64	524.16	323.1	300
				410.82	367.96	541.3	726.38	277.3	291.54
				348.82	367.96	521.54	336.86	275.86	829.7
				178.4	230.86	540.38	244.76	421.9	380
				240.3	240.2	215.88	408.7	339.56	297.32
				432.66	516.14	513.52	312	429.54	640.32
				521	398.24	360.14	365.56	429.54	240.84
				375.08	398.24	200	372.58	172.04	532.36
				195.34	398.24	240.2	478.2	261.72	240.2
				241.2	489.18	812.16	265.08	630.64	220
				578	538.24	410	478.2	331.06	880.9
				216.34	410.48	270.18	482.4	277.3	544.24
				204.36	332.42	453.98	960.6	375.76	590.76
				303.58	281.6	327.56	472.74	375.76	390.52
				387.74	833.6	234.1	366.34	375.76	368.78
				408.7	693.54	371.22	584.44	219.32	240
				363.18	403.12	202.24	604.3	411.46	200
				264	542.3	231.94	576	258.06	325.58
				363.18	252.98	321.4	655.08	466.16	332.42
				256.54	190.26	241.86	542.66	376.56	458.8
				292.22	423.8	284.6	402.5	322.5	991.62
				252	270.74	253.18	600	893.76	284.6
				312.92	362.22	281.6	601.08	564.36	392.04
				277.04	367.7	210.24	544.24	277.84	402
				308.52	461.74	364	509.12	302.66	256.32
				244.76	295.3	540	613.88	622.98	607.46
				336.86	220.22	536	442.54	312.4	320
				458.52	446.44	404.48	358	312.4	203.96
				276	244.14	215.88	725.28	612.04	222.04
				220.62	338.38	290	713.58	742.42	284.42
				230.82	272.94	332.42	572.48	412.32	182.48
				230.82	466.7	278.92	675.84	643.28	331.36
				276.26	248.4	310.16	530.18	353.56	235.38
				337.92	573.84	372.16	592.76	283.2	400
				480.6	366.88	281.6	655.08	430.46	230.22
				348.2	714	570.36	485.36	311.44	164.92
				244.76	388.98	441.82	408.7	240.84	327.56
				252	485.08	450.44	723.6	292.06	310.64
				324.22	431.04	288.62	494.78	292.06	264
				228.32	372.16	651.92	386.98	292.06	315.76
				228	370	262.48	699.72	417.74	315.76
				428.32	490.92	787.72	744	417.74	325.58
				456.16	264.76	414.36	580.48	244.14	282.84
				264.28	223.6	240	494.78	291.2	320.16
				240	483.84	445.54	729.94	291.2	320
				241.2	483.84	287.92	360	782.3	228.04
				276.26	470.1	390.52	312	1202.2	160
				409.58	213.78	233.46	673.72	501.2	325.58
				252	303.64	361.24	410.12	595.4	208.8
				432	493.96	291.54	466	567.98	190
				360.2	453.54	364.96	600.48	349.28	200.24
				186.3	577.06	500.1	312.92	237.7	501.6
				288.24	541.2	440.12	576.5	360.56	391.16
				531.4	449.44	263.06	440.58	394.46	431.86
				363.18	460.98	450	480.6	460.98	363.46
				192.38	288.62	314	384.74	274.6	250
				576	186.82	290.68	343.62	774.92	410.12
				360.2	653.68	220	648.44	416.3	340
				360.2	211.9	215.88	456	360.56	523.92
				312.92	290.68	240.84	288	292.74	533.66
				468.16	652.54	492.54	250.56	425.8	333.76
				266.44	237.7	482.7	351.3	731.72	280.72
				241.5	430.46	600.34	144	706.62	590.76
				336	411.82	361.38	240	688.76	360.56
				336.86	570.08	321.4	552.42	316.22	260.2
				312	373.36	310.64	552.42	316.22	654.9
				264.28	322.02	302.66	803.9	196.46	644.98
				436.8	268.7	368.78	221.26	531.5	371.62
				412.38	429.54	260	470.82	288.44	739.8
				315.68	253.18	320.16	429.32	542.3	486.62
				256.54	253.18	372.16	231.76	542.3	404.48
				361.8	349.86	280.72	624.46	542.3	842.14
				277.04	310.64	304.64	422.06	430.12	161.56
				256.54	310.64	290.18	305.94	631.98	602.08
				324.22	310.64	263.06	637.02	450.12	670.68
				360.8	269.26	630.08	338.78	286.36	247.38
				266.44	471.28	212.14	489.5	542.3	292.74
				373.74	353.56	471.28	339.42	264	270.74
				180.4	215.88	320.62	553.18	451.78	301.5
				324.22	340	780.9	681.04	711.12	325.72
				385.68	311.44	332.42	277.04	432.78	190.26
				409.58	263.06	410	540	432.78	241.86
				360	377.36	250.8	221.26	223.6	323.88
				300.24	402.62	230.86	386.98	380.14	210.96
				207.16	458.8	291.54	450.44	550.36	231.94
				314.08	259.62	278.92	506.42	292.06	654.9
				235.76	298.32	626.5	543.72	420.6	392.18
				336.86	298.32	381.18	322	563.2	272.94
				348.2	298.32	322.5	638.72	282.84	370.14
				253.14	339.56	292.74	448.04	496.48	490
				504.14	345.26	718.48	538.94	496.48	761.18
				288	592.04	350	349.86	303.64	815.84
				300	223.6	300.66	349.86	419.76	614
				408.7	331.2	210.96	303.58	419.76	577.24
				156	640.08	251.8	531.4	419.76	250
				459.94	300.16	210.96	339.42	419.76	281.6
				216	392.04	450	389.4	419.76	390.12
				300.96	707.1	742.5	312	250	641.96
				482.4	264.2	215.88	645.28	505.96	341.76
				672.96	468.72	263.06	408.7	505.96	520.1
				300.24	354.68	460.98	273.64	353.56	468.72
				408.18	393.2	483.74	662.72	353.56	233.46
				456.64	345.4	210.24	324.22	353.56	532.26
				277.04	297.32	300.84	289	353.56	415.94
				326	213.78	245.96	323.1	353.56	590.6
				300.96	296.14	200.24	192.38	430.82	854.4
				268.32	371.08	500	236.38	600.08	213.78
				324	317.64	210	345.5	830.96	182.48
				471.84	420.12	315.76	355.38	430.12	192.36
				385.68	281.6	645.36	442.54	340	280
				648.44	388.98	202.24	444.16	711.76	670.08
				574.24	573.84	70.72	456.94	549.18	317.64
				436.8	342.34	170	412.38	853.76	273.14
				661.86	342.34	291.54	440.1	402.62	212.14
				290.24	291.54	180.28	406.06	443.84	361.24
				277.04	506.06	276.58	364.38	443.84	450.44
				376.8	410	265.7	156	667.3	610.32
				336.86	520	322.5	432.16	366.2	304.14
				400.52	250	270	315.68	366.2	833.54
				216.34	568.86	270	394.72	509.9	414.84
				252	266.84	519.72	277.04	509.9	510.88
				217.32	230.22	540	430.84	509.9	296.14
				434.66	230.22	500.1	242.68	430.46	430
				288	347.14	170.3	228	336	445.54
				265.08	612.94	228.04	314.08	242.08	276.58
				241.2	272.02	136.02	300	242.08	415.94
				193.5	272.02	314	300	629.68	400
				264.28	272.02	182.48	225.46	629.68	353.56
				253.14	386	201	452.36	612.2	270.18
				289	356.94	210.24	289	242.08	291.54
				339.42	220.9	210.24	289	324.5	440
				216.34	290.18	714.64	456.64	799.06	240.2
				216	206.16	264	348.2	317.8	370.14
				367.12	476.34	284.42	372	396.24	250
				312.92	370.14	181.1	574.24	448.22	568.6
				305.94	436.8	223.6	241.2	620.72	200
				253.14	400.5	260.76	349.86	450.44	202.24
				228	243.32	329.84	240.3	694.26	320.16
				290.24	480.42	332.42	492.14	439.08	490
				247.38	632.86	287.92	230.82	439.08	262.48
				296.38	194.16	378.54	265.08	452.76	382.76
				277.04	336	199.24	589.1	918.32	581.38
				481.34	474.14	1364.88	323.1	269.26	240
				288.24	326.5	263.06	456.16	360.56	420.6
				398.9	582.16	383.28	288	313.04	522.02
				240	378.54	246.98	252	700	352.28
				314.98	320.62	230.86	696.1	629.68	210
				378.9	296.82	367.16	424.1	629.68	595.06
				221.26	240.2	1055.74	424.1	531.5	170
				265.08	454.86	585.92	385.68	900	540.1
				254.28	284.6	364	384.18	635.6	592.28
				372.78	627.7	1030.98	329.5	635.6	280
				303.58	572.18	810.44	348.82	386.26	700
				270.74	541.2	314	217.32	386.26	280.72
				468	252.98	300	216.34	386.26	997.44
				289	332.42	231.94	216.34	386.26	202.24
				339.42	283.2	219.54	577.12	250	160
				278.34	662.72	560.08	217.32	701.14	210
				458.52	394.08	290.18	217.32	199.24	223.6
				252	380.14	492.54	264.28	199.24	312.56
				229.26	518.84	480.1	264.28	660.08	370.14
				302.16	272.02	269.26	763.68	323.88	781.02
				473.5	350.58	327.56	336.22	186.02	362.22
				241.2	282.84	210.96	252.28	390.52	762.36
				204	501.6	180	759.9	390.52	557.14
				420.18	782.62	130	774.16	228.26	424.26
				241.2	535.36	190.26	349.86	457.06	200
				351.3	332.42	200.24	253.14	457.06	651.16
				448.36	310.16	853.82	216.34	457.06	180
				326.44	782.94	300.16	236.38	269.26	282.84
				506.42	250.2	554.62	236.38	435.66	444.08
				487.3	422.02	391.16	477.74	455.42	223.6
				536.66	470.1	350.58	576.62	263.06	490.3
				833.12	339.56	553.62	560.02	618.46	320
				288.5	638.2	212.14	470.46	541.48	632.46
				474.72	226.72	355.1	516	645.14	320.62
				291.98	228.04	470.96	273.64	402.62	286.36
				576	228.04	228.04	218.98	310.64	820.98
				414.3	291.54	424.26	218.98	337.34	404.48
				336.22	233.46	547.44	186.3	425.8	600
				265.08	609.02	264	221.26	302.32	201
				445.3	305.94	263.06	230.82	870.22	360.56
				348.82	305.94	220.22	577.12	470.42	380
				312.92	280.72	240	180	382.76	655.14
				217.32	441.02	340.58	480.6	241.86	340.58
				336	254.96	383.28	497.82	241.86	200
				253.14	487.04	296.14	192	452.76	814.38
				311.3	224.72	643.82	770.34	308.06	620.32
				231.76	300.16	165.52	468	770	400
				266.44	344.38	363.46	204.36	491.62	622.9
				228.32	358.46	353.56	170.56	389.48	379.48
				384.18	339.56	271.66	348.82	595.4	627.7
				469.38	191.04	252.98	241.2	441.02	698.56
				324.22	623.7	724.22	241.2	683.6	483.74
				205.4	313.84	210.24	168	351.28	322.5
				192	414.36	312.56	230.82	434.16	252.98
				216	453.54	240.84	229.26	261.72	746.72
				247.38	453.54	240.42	229.26	361.24	747.26
				324	453.54	325.58	527.18	230.86	664.84
				224.18	549.18	308.7	244.76	411.46
				343.62	271.66	1156.64	277.04	247.38
				300.96	286.36	246.98	560.28	320
				229.26	241.86	663.7	432.66	828.74
				229.26	323.1	311.44	428.82	371.22
				475.48	323.1	621.28	217.32	371.22
				396	323.1	399.24	302.16	371.22
				266.44	323.1	230.22	209.58	371.22
				277.04	402.62	162.78	361.8	653.06
				288	500.1	472.66	268.32	273.14
				171.82	308.86	208.8	192	290.18
				477.74	696.42	234.1	144	290.18
				936.7	228.48	481.04	312.92	312.4
				519.48	337.34	186.82	363.18	192.36
				229.26	281.78	211.9	343.62	301.5
				254.56	362.22	310.48	264	220.9
				218.98	323.88	460.44	588.48	220.9
				372	228.26	415.94	192	490.92
				314.08	228.26	296.14	588.48	490.92
				355.38	280.18	208.8	604.3	490.92
				312.92	463.24	570.7	228	660.98
				228	236	627.7	336.86	660.98
				552.52	231.94	800	546.5	660.98
				434.66	177.2	251.8	233	660.98
				268.32	364	286.36	145.98	317.8
				400.52	445.98	260.2	160.1	370.54
				303.82	322.8	323.1	334.72	430
				302.16	310.64	415.94	296.38	430
				254.56	243.32	960.06	256.54	325.58
				398.9	286.54	351.28	433.5	325.58
				552	352.28	386	515.44	325.58
				195.34	288.62	305.94	168	162.78
				360.2	416.78	262.48	358	322.5
				482.4	291.54	521.72	679.36	243.52
				205.4	343.66	320.16	235.76	286.36
				229.26	467.54	450.44	336.22	326.5
				331.9	296.82	374.84	252	380.78
				258.48	328.02	427.2	252	572.18
				300.24	228.04	184.4	228	332.42
				300.96	296.82	360.56	613.06	326.96
				168.42	354.68	230.86	419.14	403.12
				410.12	422.02	322.5	282.44	376.56
				276.26	626.5	252.98	819.18	460.66
				108	283.02	252.98	312.24	404.6
				323.1	220.9	210.24	931.46	291.54
				393.08	444.08	250.6	262.08	287.92
				241.2	230	210.24	254.28	311.44
				197.9	260.2	288.62	254.28	734.8
				259.04	353.42	317.8	353.14	214.7
				305.94	250	282.84	205.4	313.84
				242.68	470.42	359.02	636.46	497.3
				242.68	302.32	304.14	601.08	412.32
				268.32	326.96	394.58	590.94	429.54
				307.58	326.96	286.36	349.86	215.88
				292.22	300.16	332.86	264.28	366.74
				240.3	451.78	221.36	148.44	201.24
				242.68	286.54	270.18	303.58	335.26
				197.9	286.54	186.82	225.46	344.82
				217.32	503.28	170.3	280.14	269.26
				348	215.88	160	516.56	411.94
				480.14	286.36	180.28	230.82	241.86
				239.1	300.66	321.4	204	296.98
				350.48	241.66	152.98	204	296.98
				300	290.68	208.8	327.76	562.22
				324.22	345.26	240	198.64	308.06
				290.24	320.62	206.16	228.32	295.46
				241.2	161.24	225.62	204	452.76
				314.98	228.04	220	262.08	443.84
				193.86	332.42	247.38	262.08	325.72
				276.26	234.1	323.1	247.1	325.72
				227.68	859.06	228.04	285.24	284.6
				302.16	300	262.48	240.3	690
				277.04	320.62	213.78	382.68	322.8
				228	390	357.36	209.92	304.14
				289	787.46	172.62	386.98	457.06
				300	311.44	210.24	422.74	403.12
				240	311.44	417.74	204	396.24
				241.2	445.98	360	315.68	450
				336.86	294.1	271.66	229.26	330.16
				372.78	606.72	228.48	174.72	300.66
				217.32	295.3	368.78	216	300.66
				417.94	296.14	252.98	337.92	341.32
				244.76	296.14	230.86	348.82	341.32
				265.08	224.72	220.22	420.68	283.02
				306.64	272.02	230.86	398.9	282.32
				252.28	301.5	738.24	419.82	520.86
				384.18	425.44	259.42	524.16	290
				242.68	242.08	201	504	160
				252.28	349.28	490.1	445.3	219.54
				432.16	183.84	774.14	448.04	280
				218.98	283.02	509.9	217.32	241.86
				218.98	220.22	360.56	605.38	274.6
				218.98	300.84	364	528	260
				945.26	319.54	503.28	541.2	260
				216.34	430.46	232.6	311.54	733.48
				216.34	681.84	233.46	445.3	326.5
				318.84	247.58	737.64	481.34	231.94
				318.84	730.28	395.6	796.42	342.34
				318.84	403.12	360.56	413.78	520.1
				861.42	272.02	233.46	221.26	374.84
				327.54	191.04	283.02	225.46	652.76
				449.8	250.8	240	225.46	310.16
				350.48	371.22	206.16	241.2	520.86
				235.76	371.22	260.76	241.2	501.6
				648.12	496.58	262.48	348	271.66
				440.1	313.04	190.26	254.56	340.58
				440.1	214.7	222.04	355.38	404.96
				312	431.74	263.06	228.32	514.3
				655.08	272.94	321.4	455.36	240.42
				625.04	581.9	412.32	329.5	458.8
				1104.84	632.54	260	289	583.1
				385.68	386.4	180	171.82	364.96
				652.1	221.36	223.6	171.82	305.28
				652.1	874.76	174.64	521	183.58
				212.3	361.24	155.24	816.08	304.64
				420	458.8	237.7	509.4	310.64
				420	254.96	360.14	782.3	434.16
				442.54	254.96	212.14	398.9	434.16
				311.54	254.96	250	459.94	475.4
				311.54	570.08	359.02	273.64	224.72
				311.54	240.84	172.62	751.52	223.6
				389.4	314	172.62	631.56	250.8
				262.08	268.32		341.52	575.68
				522.8	300		368.1	234.1
				358	300		372.58	335.42
				358	440.12		746.02	274.6
				794.26	373.64		354.56	506.36
				263.46	508.04		519.34	236
				281.16	323.1		231.76	478.54
				247.1	764		235.76	300.84
				290.48	260.76		285.24	355.1
				255.12	419.76		337.92	410
				477.9	671.86		541.2	291.2
				168	583.1		327.54	228.04
				390.7	196.98		254.56	366.88
				213.66	269.26		254.56	201
				331.9	230.86		337.92	220.22
				178.4	340.58		422.06	496.48
				492.14	604.06		353.14	318.28
				300.72	698.72		483.74	268.32
				322.88	297.32		216.34	206.16
				247.1	203.96		217.32	280.18
				247.1	219.54		64.62	314
				386.98	233.46		277.04	490.1
				122.38	269.26		611.88	363.46
				247.38	441.48		402.32	393.96
				343.2	466.9		381.36	393.96
				223.22	250		433.66	651.22
				452.84	390.52		305.94	530.1
				338.78	557.14		355.38	560.36
				419.82	506.36		205.06	460.66
				207.16	447.78		560.28	220.9
				255.12	496.58		450.92	215.4
				309.68	424.5		392.34	263.06
				309.68	261.72		368.1	291.2
				309.68	300.84		630.66	291.2
				309.68	252.38		604.3	322.02
				309.68	202.48		311.54	322.02
				410.46	254.96		675.84	190
				163.22	555.42		282.44	300.84
				528	311.44		320.2	308.06
				494.78	366.2		793.46	291.54
				831.48	214.7		570.48	376.56
				296.38	290		263.18	162.78
				314.98	219.32		504.72	262.48
				459.94	502.9		316.8	222.04
				180.4	788.74		268.32	180
				195.34	504.48		504.58	582.5
				330.16	360.7		209.58	237.06
				633.62	488.78		160.1	291.2
				861.66	439.32		250.56	178.88
				151.78	553.62		306.64	460.1
				282.44	384.7		241.2	243.52
				228	765.5		849.96	215.88
				255.12	530.84		372.58	223.6
				186.3	710.28		521	308.7
				843.08	350		270.74	432.9
				240.3	431.74		312.24	604.16
				193.5	560.36		296.86	252.98
				205.06	488.26		448.04	162.78
				209.58	210.96		192.38	640.08
				242.98	452.76		236.38	371.22
				343.62	242.08		448.36	553.26
				273.64	264.2		253.14	230.22
				1138.74	553.18		157.84	317.64
				343.62	461.42		239.1	654.9
				314.98	690.66		239.1	210
				1022.82	236		312.24	272.02
				250.56	376.96		259.04	345.26
				526.36	242.08		302.16	280.72
				144	851.58		308.52	417.62
				242.68	658.02		361	588.22
				278.34	228.26		436.8	349.28
				151.78	251.8		364.96	659.7
				361	408.04		303.58	659.7
				865.34	341.32		280.14	505.96
				768.1	269.08		296.38	608.28
				156	441.48		220.62	328.02
				274.16	441.48		334.28	509.9
				252.28	441.48		268.32	228.04
				823.2	341.76		247.38	311.12
				139.94	276.58		570.48	344.1
				180	456.94		485.96	322.5
				218.98	322.02		269.66	486.62
				180	223.6		168.42	600.34
				144.5	626.5		466.76	302.66
				217.32	304.8		358	509.12
				193.5	304.8		311.54	201
				183.56	386		174.72	468.18
				390.7	527.74		129.24
				180	608.02		354.56
				339.42	398.24		285.24
				334.28	278.02		305.94
				204.36	278.02		416.56
				326.44	318.9		333.64
				224.18	281.78		527.6
				297.1	342.34		312
				209.58	269.08		264.28
				324.88	324.5		346.34
				252.28	245.96		369.68
				381.36	374.84		249.7
				235.76	323.1		291.98
				289	323.1		769.34
				207.16	297.32		193.5
				207.16	431.74		288.24
				207.16	563.64		326
				207.16	361.24		209.58
					572.02		556.68
					319.54		312
					482.6		204
					269.26		364.96
					774.66		192.38
					352.28		633.28
					272.02		324
					552.18		207.16
					375.36		384.18
					375.36		336.22
					323.88		240
					335.26		264.28
					457.06		157.84
					326.5		160.1
					300.16		440.1
					300.16		204.36
					388.32		345.5
					388.32		303.82
					186.82		168
					564		209.58
					352.28		209.58
					455.42		209.58
					564.36		254.56
					348.28		314.98
					348.28		302.16
					348.28		364.96
					304.14		396.18
					304.14		506.28
					442.72		285.24
					527.74		336.86
					363.46		840.34
					470.42		174.72
					530.84		436.8
					286.36		483.74
					326.96		230.82
					494.78		603
					438.64		372.2
					291.54		580.6
					250.6		226.42
					231.94		586.04
					367.16		318.84
					395.6		296.86
					362.36		205.4
					302.32		541.46
					180.28		337.92
					333.02		265.08
					427.56		264
					427.56		209.58
					688.84		257.66
					278.02		228
					579.82		305.94
					579.82		316.8
					472.02		242.68
					640.7		244.76
					425.2		308.52
					540.84		296.86
					234.3		324.88
					290		264
					546.44		369.68
					731.64		471.52
					422.02		178.4
					348.28		205.4
					235.38		550.56
					382.76		420.18
					296.82		675.64
					375.9		544.24
					442.72		296.86
					382.76		231.76
					252.98		270.74
					436.58		253.14
					241.86		221.26
					420.6		285.24
					420.6		516.56
					605.4		564.12
					280.18		348
					425.44		456.94
					425.44		480
					722.02		617.16
					240.42		372
					237.06		228
					214.7		471.52
					264.2		230.82
					630.08		956.54
					260.76		386.42
					276.58		339.42
					318.28		363.18
					318.28		613.88
					318.28		384
					318.28		466
					318.28		458.52
					264.76		376.8
					220.22		529.22
					668.88		355.38
					304.14		402.5
					206.16		673.72
					300		216.34
					243.32		508.56
					199.24		168.42
					359.02		280.92
					219.54		216.34
					219.54		132.54
					269.26		463.52
					621.28		268.32
					228.48		351.3
					228.48		231.76
					493.36		349.86
					294.28		250.56
					480.1		163.22
					333.02		962.78
					208.8		221.26
					290.68		180.4
					184.4		320.2
					258.06		247.38
					258.06		229.26
					319.06		207.16
					452.22		303.82
					414.36		285.24
					192.36		332.78
					283.02		235.76
					183.58		218.98
					358.46		488.48
					358.46		868.4
					274.6		292.22
					220.22		542.12
					288.44		408.18
					298.32		244.76
					210.96		285.24
					283.02		351.3
					205.18		263.46
					230.86		169.7
					383.28		120
					331.06		144.5
					350.58		233
					275.14		312
					320		144
					559.74		180
					360.56		144
					280.72		300.96
					465.72		204
					257.1		586.04
					161.24		331.9
					331.36		339.42
					254.96		346.34
					328.94		334.72
					464.86		167.14
					219.32		252.28
					344.82		144.5
					496.48		625.84
					513.52		432.16
					272.94		326
					272.94		410.82
					120		156.46
					250.8		168
					250.8		278.34
					342.06		244.76
					268.32		193.5
					500.1		288
					254.96		192.38
					281.6		288
					237.7		397.64
					260.76		240
					322.02		384
					322.02		317.72
					214.7		574.24
					214.7		228
					241.86		192.38
					375.76		324
					304.64		588.12
					201.24		171.82
					317.64		252
					290.68		163.22
					351.72		296.86
					281.6		169.7
					155.24		228
					382.1		290
					420.12		285.24
					400.5		132.54
					305.94		244.76
					372.02		407.48
					214.7		285.24
					310.64		240
					401.62		241.5
					518.94		192
					710		180
					902.1		204
					290.68		183.56
					205.18		398.9
					221.36		132
					240.2		240.3
					215.4		241.2
					332.42		475.48
					332.42		221.26
					332.42		204
					332.42		384.74
					294.1		296.86
					201.24		280.14
					269.26		108
					275.86		168.42
					427.2		264
					427.2		229.26
					302.66		768
					403.12		228.32
					317.8		288
					184.4		160.1
					184.4		227.68
					304.64		212.64
					470.74		221.26
					205.92		189.74
					340.14		236.38
					220.9		300
					278.02		268.32
					278.02		144
					278.02		168
					278.02		291.98
					200		233
					282.84		204.36
					194.16		156
					226.28		653.42
					192.36		303.82
					254.96		278.34
					408.16		375.86
					230.86		183.56
					340.58		414.48
					342.06		264
					246.98		221.26
					246.98		324.22
					246.98		230.82
					430.12		280.14
					286.36		274.16
					246.98		180.4
					233.46		193.5
					373.64		336.86
					283.02		329.5
					770.78		353.14
					274.6		192.38
					481.66		394.72
					325.58		567.18
					262.48		296.86
					323.1		256.54
					290.18		229.26
					191.04		312
					200.24		258.48
					388.98		192.38
					246.98		193.5
					659.46		193.5
					283.02		193.5
					434.16		193.5
					324.5		273.64
					344.82		157.84
					228.48		197.9
					295.46		329.5
					337.34		530.18
					202.48		372
					650		303.58
					237.06		197.9
					250.6		217.32
					246.98		600
					537.4		367.12
					262.48		136.82
					322.5		444.16
					344.82		220.3
					313.2		252.28
					353.42		270.74
					368.78		266.44
					534.5		193.86
					316.22		192.38
					261.72		192
					278.56		395.82
					572.02		228.32
					322.5		204
					608.76		264.28
					684.1		180
					286.54		303.58
					210.24		225.46
					237.06		263.18
					367.7		235.76
					304.14		338.78
					500.9		285.24
					286.36		247.38
					241.66		247.38
					404.96		263.18
					657.96		492.58
					349.28		327.54
					288.44		280.14
					305.94		167.14
					264		369.68
					322.02		156.46
					232.6		204
					232.6		352.94
					266.84		365.56
					266.84		300.72
					225.62		348.82
					336		466
					385.88		322
					282.32		280.14
					275.86		489.66
					308.7		300.96
					253.18		169.7
					742.5		201.16
					589.4		305.94
					328.02		144.5
					364		134.16
					277.84		156
					277.84		174.72
					246.98		336
					246.98		205.4
					280.72		277.04
					280.72		209.58
					250.6		384.18
					940.32		157.84
					254.96		192.38
					577.06		303.82
					264		182.78
					264		166.7
					425.2		192
					280.18		399.44
					280.18		783.6
					268.32		623.08
					225.62		624
					362.5		244.76
					323.1		145.98
					389.1		182.78
					265.7
					244.14
					394.08
					350
					449.44
					306.76
					430.12
					223.6
					421.9
					256.12
					509.9
					250.6
					306.76
					752.4
					242.08
					372.16
					440.46
					326.5
					380.78
					222.04
					237.7
					400.12
					354.68
					269.08
					311.12
					250.6
					367.7
					367.7
					528.86
					522.02
					710.22
					322.02
					187.88
					372.16
					531.5
					509.22
					389.48
					460.98
					354.68
					399.24
					304.64
					386.26
					729.46
					772.34
					585.24
					384.84
					475.4
					658.64
					320.16
					320.16
					456.94
					353.56
					130
					187.88
					492.44
					432.78
					286
					320.16
					572.72
					234.1
					510.88
					769.68
					268.32
					464.86
					302.66
					545.9
					380
					208.8
					260
					501.2
					659.7
					196.98
					240
					291.2
					380
					384.7
					30
					382.76
					641.96
					376.56
					260.76
					170
					322.8
					730.06
					410.12
					170
					160
					482.6
					729.46
					200
					243.32
					220
					170
					443.84
					509.22
					514.78
					322.5
					402.5
					180
					224.72
					250.8
					720.06
					780.26
					341.76
					434.16
					206.16
					230
					263.06
					284.42
					304.14
					274.6
					130
					215.4
					500.9
					421.9
					323.88
					410.48
					675.36
					230.86
					292.74
					196.98
					490.3
					1000
					300.66
					297.32
					460
					300.66
					243.32
					329.84
					466.9
					699.72
					234.1
					160
					280
					208.8
					234.1
					674.68
					874.76
					252.98
					205.92
					367.7
					360.56
					220.9
					449.44
					340.58
					475.4
					266.84
					646.22
					228.04
					475.4
					300.66
					180
					533.66
					260
					708.8
					302.66
					243.32
					170.88
					407.92
					461.74
					475.4
					313.04
					201
					260
					362.22
					205.92
					475.4
					241.66
					286.36
					220
					240.84
					280
					436.8
					436.8
					228.04
					322.5
					843.08
					423.8
					161.24
					460.44
					305.94
					847.58
					335.26
					220.9
					240.84
					247.38
					329.84
					609.26
					967.68
					360.56
					181.1
					286.36
					252.98
					278.56
					120
					483.32
					200
					976.94
					200
					295.3
					188.68
					388.32
					402
					420.48
					305.94
					388.32
					329.84
					282.84
					282.84
					483.32
					456.94
					189.74
					423.8
					203.96
					868.34
					280.72
					280
					200
					156.2
					372.02
					325.58
					420.48
					404.48
					362.22
					268.32
					697.72
					241.66
					286.36
					367.7
					205.92
					220
					263.06
					260
					272.02
					322.5
					263.06
					287.92

## Sheet: Figure 4
4C	Excitatory Synapses surface area						4D	Neurite length per unit volume
	Adults			Aged						Adult			Aged
	0.0363163	0.118722	0.0475938	0.0976933	0.101509	0.234051		microns of axons/cubic micron		8.1574	7.81917	8.47446	10.7677	8.55355	10.8854
	0.142742	0.11666	0.487505	0.108794	0.159871	0.0894821		microns of dendrites/cubic micron		1.32508	1.30114	1.49136	1.5804	1.72302	1.22998
	0.0899806	0.157845	0.0554719	0.341222	0.187396	0.077856
	0.243738	0.26545	0.0804187	0.123181	0.213262	0.196106	4E	Number of synapses per length of axons and dendrites
	0.113304	0.219684	0.115302	0.144227	0.309755	0.0426041			Adult			Aged
	0.174173	0.152713	0.077716	0.117404	0.0693138	0.346285		Axons	0.171684	0.181488	0.165396	0.106657	0.137872	0.103676
	0.101615	0.139683	0.0607652	0.109757	0.182441	0.0419884		Dendrites	1.05692	1.09064	0.939844	0.726679	0.684436	0.917543
	0.238971	0.172696	0.0881124	0.339932	0.164262	0.127275
	0.0293739	0.320398	0.105606	0.0813851	0.149382	0.05091	4F	Synaptic surface per length of neurite
	0.140152	0.18052	0.0749824	0.136783	0.231154	0.0895971			Adult			Aged
	0.0338354	0.0895709	0.186729	0.161677	0.141536	0.18947		Axons	0.0252517	0.0351653	0.0192812	0.0160673	0.0232771	0.0165488
	0.115173	0.356294	0.206204	0.055449	0.176499	0.317049		Dendrites	0.141718	0.188847	0.100566	0.105254	0.121097	0.151928
	0.139901	0.348153	0.110112	0.232426	0.0528673	0.044278
	0.124627	0.100022	0.176176	0.231811	0.209506	0.201526	4G	Synaptic surface per unit volume
	0.222735	0.17532	0.0908344	0.230568	0.0372501	0.3346		Adult			Aged
	0.276624	0.900724	0.0536449	0.175968	0.319589	0.0799271		0.205988	0.274963	0.163398	0.173007	0.199102	0.19031
	0.177265	0.171097	0.0445958	0.0218681	0.145809	0.16691
	0.210699	0.467028	0.164376	0.331493	0.204748	0.0790975
	0.109393	0.141545	0.071302	0.0689336	0.411759	0.0799706
	0.147583		0.0774459	0.50207	0.173652	0.107584
	0.0161316	0.0494842	0.121537	0.253482	0.138788	0.0488164
	0.0687525	0.244968	0.0591565	0.111383	0.405947
	0.119256	0.21741	0.0705553	0.0738607	0.296432	0.0544834
	0.0825586	0.425241	0.0418835	0.0519244	0.198438
	0.16439	0.211109	0.12687	0.320636	0.123078	0.0644877
	0.0465815	0.121507	0.10151	0.403206	0.213899	0.0716425
	0.235844		0.0807242	0.163923	0.113097	0.0428936
	0.282144	0.0535544	0.0332067	0.40424	0.315956	0.367013
	0.0654271		0.0582212	0.15594	0.140869	0.0960295
	0.0451583	0.205062	0.0654657	0.0919934	0.376305	0.26701
	0.175503	0.24564	0.0791977	0.0293643	0.597226	0.630978
	0.0582994	0.0667009	0.0571463	0.424345	0.237901	0.565015
	0.148109	0.105594	0.0398598	0.0275342	0.233279	0.084653
	0.133735		0.264974	0.0944389	0.053338	0.0349978
	0.0967816	0.181049	0.0246046	0.199624	0.323137	0.485156
	0.0309572	0.116429	0.0979364	0.0218458	0.0355495	0.362247
	0.0220447	0.0956441	0.156986	0.0240097	0.303393	0.586434
	0.115949	0.302497	0.0483947	0.137625	0.387701	0.0363359
	0.302533	0.231323	0.471382	0.022191	0.0903637	0.147703
	0.165174	0.0931513	0.0363103	0.0379799	0.0280134	0.0490964
	0.144442	0.0695145	0.0709314	0.0844694	0.086086	0.0857937
	0.0743338	0.376498	0.512819	0.0578699	0.193085	0.787669
	0.0591968	0.137033	0.0419432	0.134615	0.0695199	0.269862
	0.0305507		0.0904575	0.128156	0.175536	0.532921
	0.13961	0.103567	0.044513	0.276541	0.191745	0.0777715
	0.121665	0.130912	0.0482862	0.258918	0.0544601	0.0815031
	0.0820687	0.198927	0.0544417	0.31156	0.20746	0.115012
	0.0513901	0.215297	0.0306383	0.145934	0.523922	0.867651
	0.0286781	0.384717	0.182033	0.103547	0.0419018	0.0594866
	0.0387496	0.127631	0.253012	0.346385	0.0655798	0.0625695
	0.79298	0.180844	0.145227	0.447457	0.633773	0.292701
	0.0700209	0.138517	0.119595	0.214915	0.0622681	0.437084
	0.385904	0.119385	0.217225	0.22885	0.191742	0.0729873
	0.0603761	0.563187	0.0574569	0.150163	0.0514054	0.0844085
	0.196264	0.841445	0.0797387	0.240386	0.0388271	0.0671671
	0.332158	0.207358	0.138911	0.244637	0.0919488	0.247364
	0.0574889	0.208094	0.0297388	0.127505	0.236296	0.233665
	0.228489	0.0583328	0.292284	0.335567	0.0608484	0.284851
	0.631559		0.0436636	0.0601983	0.171928	0.035887
	0.254918	0.391205	0.121959	0.157692	0.0969816	0.134171
	0.110589	0.284152	0.0816813	0.176827	0.268236	0.0857823
	0.120665	0.177713	0.030832	0.0789772	0.0807976	0.092295
	0.0678071	0.0907759	0.104255	0.157288		0.0456998
	0.09595	0.369146	0.0246739	0.0896402		0.253655
	0.0335744		0.0948545	0.0425054		0.051984
	0.039683	0.0550867	0.121404	0.0641667		0.0550912
	0.356868	0.118952	0.0676142	0.0867537		0.19927
	0.15284	0.13367	0.0811897	0.0820866		0.266315
	0.0697264	0.121641	0.138915	0.0678479		0.0942582
		0.117139	0.044633	0.266315		0.0244592
		0.173976	0.133586	0.515088
		0.0841708	0.0784397	0.0596549
		0.181897	0.083306	0.0660923
		0.216379	0.0502305	0.0327004
		0.121174	0.275968	0.0299539
			0.0783562	0.242854
			0.0796844	0.044882
			0.104407	0.203997
			0.0218426	0.112272
			0.0648887	0.0625127
			0.0808002	0.0608456
			0.0426038	0.0822489
			0.0393803	0.420325
			0.0987449
			0.165754
			0.0326269

## Sheet: Figure 5
5A	BINS		Adult																																											Aged
	0-30		43.0253	97.2667	73.7386	52.6372	101.993	71.3324	104.609	19.459	71.9069	12.1126	91.5988	114.643	45.2125	71.4072	130.687	68.9752	76.9667	68.7112	93.8972	18.6726	146.638	44.8867	63.3463	68.5721	55.4042	94.0034	68.7487	67.5768	106.699	337.145	24.6337	87.896	36.7366	121.03	102.107	109.445	64.5612	127.366	64.8676	109.703	50.1638	120.458		0	61.1612	111.672	93.7164
	30-60		71.7089	81.5323	117.982	157.912	105.916	122.284	278.958	155.672	159.793	96.9009	117.77	156.332	81.3826	99.9701	154.448	132.202	104.455	85.889	99.4206	130.708	100.331	97.2545	119.654	34.2861	110.808	138.24	129.859	125.5	274.369	275.846	147.802	115.364	128.578	159.25	326.743	116.993	90.3856	101.893	259.47	121.892	188.114	180.686		160.252	214.064	186.12	93.7164
	60-90		86.0506	95.8363	162.225	84.2195	160.836	127.379	244.088	194.59	239.69	193.802	104.684	187.598	108.51	242.785	249.493	172.438	148.436	94.4779	149.131	205.399	84.8956	67.33	158.366	137.144	132.97	38.7073	198.607	193.077	152.427	459.743	123.168	131.844	183.683	178.36	336.954	169.828	180.771	76.4196	162.169	268.163	163.032	331.259		228.931	214.064	227.997	124.955
	90-120		157.76	108.71	280.207	168.439	156.913	213.997	383.567	350.262	239.69	133.239	143.941	187.598	198.935	242.785	297.015	160.942	137.441	163.189	132.561	168.053	88.7545	172.066	133.731	154.287	166.213	105.063	206.246	154.461	198.156	521.042	172.436	142.831	128.578	248.43	357.375	188.698	142.035	101.893	356.772	97.5139	175.573	331.259		274.717	183.484	209.385	218.672
	120-150		71.7089	125.874	162.225	200.021	184.373	188.521	418.437	350.262	223.71	145.351	130.856	218.864	171.808	299.91	261.373	103.463	137.441	128.834	165.701	205.399	65.6012	119.698	161.885	222.859	144.051	66.3554	213.885	77.2306	106.699	429.094	110.852	148.325	202.051	254.8	388.007	101.897	116.21	76.4196	194.603	195.028	163.032	331.259		274.717	183.484	237.303	281.149
	150-180		71.7089	128.735	250.711	242.131	156.913	188.521	383.567	486.475	279.638	218.027	117.77	208.442	117.553	199.94	308.896	132.202	197.914	137.423	88.3739	186.726	54.0245	134.66	179.481	188.573	221.617	60.8257	213.885	57.923	45.7282	337.145	172.436	186.779	202.051	248.43	204.214	37.7395	232.42	76.4196	227.037	146.271	100.328	391.488		343.397	183.484	241.956	406.104
	180-210		86.0506	143.039	235.963	252.659	149.067	157.95	174.349	525.393	271.648	218.027	137.398	218.864	180.85	142.814	154.448	120.707	208.91	171.778	66.2804	205.399	42.4478	201.99	207.635	222.859	177.294	55.2961	99.3036	57.923	60.971	490.393	135.485	109.87	165.315	235.69	132.739	22.6437	142.035	50.9464	259.47	134.082	12.541	150.572		320.503	214.064	214.038	343.627
	210-240		200.785	120.153	235.963	284.241	117.685	132.475	209.219	739.442	255.669	205.914	163.569	218.864	99.4676	128.533	213.851	74.7231	236.398	163.189	60.757	168.053	15.4356	157.103	147.808	188.573	132.97	38.7073	84.0262	28.9615	60.971	398.444	61.5842	109.87	202.051	210.21	51.0536	15.0958	142.035	25.4732	129.735	121.892	37.6229	90.3433		183.145	183.484	148.896	312.388
	240-270		143.418	101.558	162.225	252.659	149.067	81.5228	69.7395	642.147	207.731	205.914	150.484	145.909	117.553	114.251	130.687	34.4876	230.9	94.4779	27.6168	168.053	19.2945	97.2545	119.654	205.716	155.132	44.2369	45.8324	38.6153	15.2427	429.094	123.168	104.376	165.315	229.32	20.4214	18.8698	193.684	50.9464	356.772	73.1354	0	0		274.717	275.226	97.7129	499.821
	270-300		157.76	81.5323	88.4863	336.878	121.608	40.7614	174.349	758.901	199.741	218.027	176.655	198.02	108.51	85.6886	106.925	34.4876	186.919	137.423	33.1402	130.708	11.5767	149.622	102.058	257.145	55.4042	60.8257	7.63874	9.65383	15.2427	275.846	61.5842	71.4155	146.946	178.36	10.2107	26.4177	193.684	0	194.603	97.5139	0	30.1144		228.931	244.645	88.4069	437.343
5BC	Mouse #	Synapse SA	Spine Volume Adult	Spines Volume Aged	Bouton Volume Adult	Boutons Volume Aged
	2	0.0118882		0.00803682
	1	0.0161316			0.0571381
	6	0.0218426	0.0142776
	2	0.0218458		0.00866792		0.0390657
	2	0.022191				0.0264639
	1	0.0239939	0.0192431
	2	0.0240097		0.0110508		0.0313517
	5	0.0244592		0.00828728
	6	0.0246046	0.0109125		0.0369477
	6	0.0246739	0.0242126		0.0710271
	5	0.0257634		0.0120361
	2	0.0275342		0.0155967
	4	0.0280134				0.0538348
	2	0.028168		0.00593173
	6	0.0286652	0.0168681
	1	0.0286781	0.0175619		0.06413
	2	0.0293643		0.0115291		0.0148877
	1	0.0305507	0.0320812		0.0733387
	6	0.0306383	0.00547243		0.0710271
	6	0.030832	0.017794		0.0356945
	4	0.0309229		0.0205669
	1	0.0309572			0.068111
	2	0.0318262		0.00541616
	2	0.0320115		0.0121517
	6	0.0326269	0.0164383		0.0501298
	2	0.0327004		0.0127693
	6	0.0332067	0.0183627
	1	0.0335744	0.0183156
	5	0.0349978				0.157376
	5	0.035887		0.00189702		0.0411109
	6	0.0363103	0.0196992		0.11705
	5	0.0363359		0.0186597		0.280357
	4	0.0372501		0.0218037
	5	0.0373127		0.00922236
	2	0.0379799		0.0112843
	1	0.0387496	0.00111253		0.0529553
	4	0.0388271		0.031592
	6	0.0392569	0.0159024
	6	0.0393803	0.0123637
	1	0.039683	0.0141729		0.0472197
	6	0.0398598	0.0465614		0.110604
	2	0.0400068		0.0100997
	6	0.0404498	0.0152679
	4	0.0405767		0.0327333
	1	0.0418049	0.0206675
	5	0.0418598		0.0223303
	6	0.0418835	0.0140764		0.0708733
	4	0.0419018		0.0203063		0.066026
	6	0.0419432			0.0300581
	5	0.0419884				0.0652471
	4	0.0419976		0.0233366
	2	0.042283		0.00704599
	2	0.0425054		0.0148986		0.0464179
	6	0.0426038	0.0128704		0.0126614
	5	0.0426041				0.0338776
	5	0.0428936		0.00839931
	6	0.042968	0.0185256
	6	0.0436636	0.0245161		0.0221227
	2	0.0436813		0.0179838
	5	0.044278		0.0125181		0.0731028
	6	0.044513	0.029776
	6	0.0445958	0.0215147		0.039558
	6	0.044633	0.0248351		0.10661
	1	0.044672	0.0248862
	2	0.044882				0.0569758
	1	0.0451583			0.106462
	5	0.0456998		0.014161		0.110609
	6	0.0458542	0.033328
	1	0.0465815	0.00999124		0.0944251
	6	0.0482862	0.0241247		0.0820633
	6	0.0483947	0.0288829
	5	0.0488164		0.0116051
	5	0.0490964		0.014659		0.0268092
	3	0.0494842	0.0851889		0.0382706
	5	0.0497011		0.0331217
	6	0.0502305	0.0260892		0.0360825
	5	0.0512226		0.0139482
	1	0.0513901	0.0276918		0.112434
	4	0.0514054		0.027019
	6	0.0515229	0.0464898
	2	0.0519244		0.00642956		0.0586539
	5	0.051984		0.0189762		0.119089
	4	0.053338		0.0241629		0.0406972
	3	0.0535544	0.0468384		0.0790074
	6	0.0536449	0.0225772		0.137404
	4	0.0544601		0.080587
	5	0.0544834		0.0163267		0.0467099
	5	0.0546293				0.120003
	3	0.0550867	0.0210676
	5	0.0550912		0.0177802		0.116086
	5	0.0551204		0.0176064
	6	0.0552504	0.0224991
	2	0.055449				0.0673464
	6	0.0571463	0.0264442		0.108904
	6	0.0574569	0.0348728		0.0689515
	2	0.0578699		0.0146911
	6	0.0582212	0.0298759		0.0912174
	3	0.0583328	0.0216575		0.0902102
	6	0.0591565	0.0203033		0.15596
	1	0.0591968	0.0488598		0.0449646
	4	0.0593177		0.0204109
	5	0.0594866		0.0168089		0.0621155
	2	0.0596549		0.0107145		0.014999
	2	0.0601983		0.0234161		0.0777438
	1	0.0603761	0.0169972		0.0802428
	2	0.0607		0.0181579
	2	0.0608456		0.0215329
	4	0.0622681		0.0299449
	2	0.0625127		0.022353		0.0478568
	5	0.0625695		0.0164497		0.0381082
	6	0.0641056	0.0262301
	2	0.0641667				0.0184113
	5	0.0644877		0.014784
	6	0.0648887	0.0108306		0.0944316
	1	0.0654271			0.0671584
	6	0.0654657	0.0236086
	4	0.0655798		0.0311392		0.0712763
	3	0.0667009	0.0263162		0.11106
	6	0.0676142	0.0454608
	1	0.0678071	0.0340434		0.0567384
	2	0.0678479		0.0162984		0.122478
	5	0.0683236				0.144501
	1	0.0687525	0.044743
	2	0.0689336				0.0428729
	3	0.0695145	0.0228959		0.0585694
	4	0.0695199		0.0308652		0.0697175
	1	0.0697264	0.0295729		0.127763
	5	0.0698352		0.0155084
	1	0.0700209			0.0764337
	6	0.0705281	0.0366565
	6	0.0705553	0.0197264
	6	0.0709314	0.00599549		0.0262964
	6	0.071302	0.107322		0.050562
	5	0.0716425		0.0136168
	5	0.0729873		0.0308215		0.0863396
	2	0.0731337		0.0195591
	2	0.0738607		0.0110285		0.0776919
	1	0.0743338	0.0257827
	5	0.074429		0.0221172
	3	0.0747158	0.0274381
	6	0.0749824			0.115034
	6	0.0760393	0.0417527
	6	0.0774459	0.0350606		0.141951
	6	0.077716			0.267272
	5	0.0777715		0.0174655		0.046463
	6	0.0783562	0.0592883
	6	0.0784397	0.0214364		0.0525092
	2	0.0789772		0.0347027		0.0773925
	5	0.0790975		0.0148741
	6	0.0791977	0.028147
	4	0.0793716		0.200753
	6	0.0796844	0.0394698		0.141902
	6	0.0797387	0.0361433		0.05845
	5	0.0799271		0.015618		0.101618
	5	0.0799706		0.0221528		0.0409891
	6	0.0804187			0.121636
	2	0.0804389		0.0271357
	6	0.0807242	0.107322		0.147185
	4	0.0807976		0.0389561		0.0508127
	6	0.0808002	0.0787174		0.120364
	6	0.0811897	0.0206211		0.0414802
	2	0.0813851				0.032766
	5	0.0815031		0.018371		0.0872431
	6	0.0816813	0.0193746		0.0714707
	1	0.0817416	0.0476102
	6	0.0820396	0.0279666
	1	0.0820687	0.0163371		0.0584281
	2	0.0820866		0.0329101		0.05993
	2	0.0822489		0.025398		0.062865
	1	0.0825586	0.0302363		0.0608905
	6	0.083306	0.0352587		0.03677
	3	0.0841708	0.0147136		0.0603797
	1	0.0841887	0.052415
	5	0.0844085		0.0369861		0.129493
	2	0.0844694		0.0242609
	5	0.084653		0.0376603		0.157376
	5	0.0857823		0.0206188		0.0911302
	5	0.0857937		0.0238879		0.0572116
	4	0.086086		0.04465
	2	0.0867537		0.0325178		0.0508061
	5	0.0876815				0.085679
	6	0.0881124			0.119656
	3	0.0895709			0.0890183
	5	0.0895971				0.104337
	2	0.0896402		0.0219199		0.0641282
	3	0.0896923	0.0237465
	3	0.0902458	0.0350869
	4	0.0903274		0.123015
	4	0.0903637		0.0253575		0.128497
	3	0.0907759	0.0244901		0.0357852
	6	0.0908344	0.0426477		0.0519337
	5	0.0911672				0.0753885
	4	0.0919488		0.0418799		0.0764112
	2	0.0919934		0.0381293
	5	0.092295		0.0141724		0.072681
	3	0.0931513	0.0295627		0.0970278
	5	0.0942582		0.0440494		0.0848605
	2	0.0944389				0.0750318
	1	0.0946199	0.0385202
	6	0.0948545	0.11197		0.123781
	1	0.0949898	0.0368913
	3	0.0956441	0.0258991		0.0768669
	1	0.09595	0.039166		0.59935
	5	0.0960295		0.0196381		0.0730217
	4	0.0969816		0.0822623
	2	0.0976933				0.0760515
	6	0.0979364	0.0334502
	6	0.0987449	0.077118		0.133953
	3	0.100022	0.0353531		0.102319
	4	0.101509				0.102035
	6	0.10151	0.0422847		0.183241
	1	0.101614			0.0996208
	4	0.102103		0.047779
	2	0.103547		0.0272381
	3	0.103567	0.0301994		0.0756274
	1	0.104235			0.165219
	6	0.104255	0.0236911		0.118417
	6	0.104407	0.070959		0.144474
	3	0.104952	0.0111033
	3	0.105594	0.0322718		0.214654
	6	0.105606			0.0589548
	6	0.105864	0.0990273
	6	0.106213	0.115775
	4	0.106297				0.102213
	5	0.107584		0.0249104		0.0787728
	2	0.108794				0.0324794
	1	0.109393	0.063559		0.154194
	2	0.109757				0.116664
	6	0.110112			0.0520029
	1	0.110589			0.115022
	2	0.112272		0.0479206		0.0536864
	3	0.112306	0.0427619
	1	0.112729	0.034431
	4	0.113097		0.0459533		0.145647
	1	0.113304			0.138895
	5	0.115012		0.032779
	6	0.115302			0.190852
	1	0.115949	0.0501932
	5	0.116107		0.0613654
	1	0.11611	0.0218351
	3	0.116429	0.0368455		0.0856311
	3	0.11666			0.143767
	3	0.117138	0.0268089		0.141745
	3	0.118952			0.101871
	6	0.119206	0.0514899
	1	0.119256	0.0601842
	3	0.119385	0.0257414
	1	0.119402	0.0724408
	6	0.119595	0.229637		0.173487
	1	0.120665	0.0695435
	3	0.121174			0.0543879
	6	0.121404			0.0945438
	3	0.121507	0.0353518		0.0761085
	6	0.121537	0.0380382
	3	0.121641	0.0466958		0.124501
	1	0.121665	0.0484578		0.126065
	6	0.121959			0.0217834
	4	0.123078		0.0616738		0.0982168
	2	0.123181				0.0705316
	3	0.123575	0.0300052
	3	0.124359	0.060818
	1	0.124627			0.158572
	1	0.125162			0.129617
	3	0.125795	0.0436631
	2	0.12605		0.0439566
	3	0.126251	0.0554347
	6	0.12687	0.0595601
	5	0.127275				0.140384
	2	0.127505		0.0225165		0.0533088
	4	0.12756		0.0485411
	3	0.127631	0.0413292		0.0685026
	2	0.128156		0.0595065
	5	0.128298		0.0472665
	1	0.129496	0.0425137
	3	0.130912	0.0668852		0.0819024
	6	0.132853	0.0407259
	6	0.133586	0.0673263
	3	0.13367	0.0464558		0.0696018
	1	0.133735			0.0310822
	5	0.134171		0.0622325		0.129419
	2	0.134615		0.0651462
	3	0.137033	0.0387752		0.140279
	2	0.137625		0.0366015		0.0852435
	3	0.138517	0.0519333		0.132354
	4	0.138788		0.044563		0.36619
	6	0.13891	0.0755964		0.403905
	6	0.138915	0.0376945
	1	0.13961	0.0537827		0.0757705
	3	0.139683			0.118826
	1	0.139901			0.132106
	4	0.140869		0.0561228		0.11511
	4	0.141536				0.108292
	3	0.141545	0.0470229
	1	0.144442			0.48215
	6	0.145227	0.0524381
	4	0.145492		0.0244262
	4	0.145809		0.0742837		0.204245
	2	0.145934		0.0549059
	1	0.147583			0.154194
	5	0.147703		0.0392937		0.166194
	1	0.148109	0.0499858		0.187391
	5	0.149441		0.060412
	2	0.150163		0.0634352		0.0880391
	3	0.152713			0.141563
	1	0.15284	0.0246942
	2	0.15594		0.0433285		0.205964
	6	0.156986	0.0630135		0.116206
	2	0.157288		0.0614924		0.0940419
	3	0.157845			0.089231
	3	0.161042	0.0493579
	2	0.163923		0.0501645		0.0928327
	6	0.164376	0.101605		0.228395
	1	0.16439	0.0969704		0.149363
	3	0.164654	0.0894421
	6	0.164934	0.143741
	1	0.164988	0.059413
	6	0.165128	0.125051
	1	0.165174	0.090282		0.226472
	5	0.165394		0.0381107
	6	0.165754	0.117475		0.179298
	5	0.16691		0.0312723
	3	0.169645	0.0453219
	3	0.171097	0.0677158		0.11438
	4	0.171928		0.0669086
	3	0.172696			0.127214
	4	0.173652		0.0783592		0.251001
	3	0.173976	0.0341187
	1	0.174173			0.13102
	4	0.175513		0.154058
	4	0.175536		0.0835735		0.21538
	2	0.175968				0.220281
	6	0.176176			0.17805
	2	0.176827		0.0784423		0.154692
	3	0.177713	0.0537668		0.112574
	3	0.18052			0.143767
	3	0.180844	0.0506397		0.143156
	6	0.180971	0.102257
	3	0.181049	0.0639417		0.281003
	3	0.181897			0.145393
	6	0.182033	0.112479		0.114769
	3	0.185117	0.055362
	3	0.185352			0.091757
	6	0.186729			0.130126
	4	0.187396				0.124324
	5	0.18947		0.138934
	3	0.189543	0.0689204
	4	0.191742		0.102629
	4	0.191745		0.150919		0.1601
	4	0.193085		0.0276108		0.104759
	3	0.194657	0.0549371
	5	0.196106				0.135995
	1	0.196264	0.0911924		0.157988
	4	0.198438		0.0532522		0.403452
	3	0.198927	0.068482		0.148455
	5	0.19927		0.0787457
	2	0.199624		0.138525		0.106713
	5	0.201526				0.254554
	1	0.202992	0.401129
	5	0.203133		0.0769599
	4	0.204748		0.12869		0.233825
	3	0.205062	0.0684041		0.342959
	6	0.206204			0.11705
	3	0.207358	0.0576631		0.116445
	4	0.20746		0.0943683		0.083562
	3	0.208094			0.1285
	1	0.210699			0.135925
	3	0.211109	0.0555339		0.138621
	4	0.213262				0.0882695
	4	0.213899		0.0842054		0.242212
	2	0.214915		0.0867846		0.267412
	3	0.215297	0.0648724		0.202071
	3	0.216379			0.221254
	3	0.21741	0.0756948		0.0900081
	3	0.219684			0.087326
	1	0.222735			0.153696
	5	0.223223		0.0845056
	2	0.227759		0.0644561
	1	0.228489	0.1716		0.326764
	2	0.22885		0.0792166		0.111301
	2	0.230568				0.0945561
	3	0.231323	0.10279		0.206938
	2	0.231811				0.144612
	2	0.232426				0.140776
	4	0.233279		0.0766054		0.671993
	5	0.233665		0.123356
	5	0.234051				0.587528
	4	0.236296		0.106409		0.271665
	4	0.237901		0.146855		0.233455
	1	0.238501	0.129422
	1	0.238971			0.317259
	2	0.240386		0.0967497		0.210006
	2	0.242854		0.0716017		0.164135
	2	0.244637		0.0802374		0.135485
	3	0.244968	0.0698018		0.107103
	6	0.2453	0.140982
	3	0.24564	0.0456645		0.231661
	1	0.246491			0.48215
	5	0.247364		0.134915		0.341834
	4	0.252088		0.0925952
	6	0.253012	0.111546		0.194614
	2	0.253482		0.0928105		0.312384
	5	0.253655		0.0907678		0.21941
	1	0.254918	0.154804		0.224776
	2	0.255342		0.0719203
	2	0.258918		0.0632264
	2	0.262477		0.083103
	6	0.264974	0.136049		0.447731
	3	0.26545			0.295502
	5	0.266315		0.0916705		0.202377
	2	0.266315		0.128946		0.18044
	5	0.26701		0.0596231		0.183232
	4	0.268236		0.124286		0.37456
	5	0.269861		0.0985742		0.539241
	6	0.271674	0.213384
	5	0.273816		0.101524
	6	0.275968	0.0370827		0.12021
	2	0.276541		0.100372
	1	0.276624			0.0243111
	5	0.277306		0.111932
	6	0.280842	0.226317
	1	0.282144	0.181711		0.321429
	4	0.283686		0.136442
	3	0.284152	0.0796207		0.157562
	5	0.284851				0.164032
	3	0.285201	0.122073
	3	0.290584	0.0978707
	6	0.292284	0.315717		0.450962
	4	0.296432		0.157514		0.308633
	6	0.299334	0.237628
	3	0.302497	0.157948		0.284299
	1	0.302533	0.128404		0.291764
	4	0.303393		0.164817
	2	0.309291		0.134744
	2	0.31156		0.11346
	4	0.315956		0.169981		0.393099
	5	0.317049		0.187741		0.433968
	4	0.319475		0.216382
	4	0.319589		0.138707		0.387676
	2	0.320636		0.116979		0.330526
	4	0.323137		0.094924
	1	0.323326	0.120667
	2	0.331493				0.231977
	1	0.332158	0.214463
	5	0.3346		0.142769
	2	0.335567		0.158822		0.343865
	2	0.341222				0.216276
	5	0.346285				0.164322
	2	0.346385		0.175881
	3	0.348153	0.234017		0.0611015
	3	0.356294			0.0824884
	1	0.356868			0.219145
	5	0.362247		0.183855		0.151434
	5	0.367013		0.149795
	4	0.367732		0.132568
	3	0.369146	0.168407		0.388845
	4	0.376305		0.250787		0.436929
	3	0.376498	0.177449
	1	0.377529	0.129006
	6	0.379232	0.241235
	5	0.379463				0.352237
	3	0.384717	0.168656		0.166418
	1	0.385904	0.0671346
	4	0.387701		0.11228		0.269195
	3	0.391205			0.133634
	2	0.40424		0.166332
	4	0.405947		0.225203		0.498449
	4	0.411759		0.175315		0.139807
	2	0.420325		0.12413		0.247131
	3	0.422979	0.161768
	2	0.424345		0.156953
	3	0.425241	0.193109		0.410041
	5	0.430749		0.0350838
	2	0.447457		0.257002
	3	0.467028	0.178281
	5	0.485156				0.420884
	6	0.487505			0.105417
	2	0.50207				0.342228
	4	0.508832				0.552701
	6	0.512819	0.111922		0.11618
	2	0.515088		0.247691		0.425376
	4	0.523922		0.43741		0.889406
	4	0.532467		0.213036
	5	0.532921		0.202077		0.250055
	3	0.563187	0.173891		0.258479
	5	0.565015		0.254514		0.560206
	6	0.577211	0.278194
	5	0.586434		0.302526
	4	0.597226		0.308554		0.0671956
	5	0.630978		0.227089		0.888868
	1	0.631559	0.377562
	4	0.633773		0.291301
	1	0.699109			0.333438
	3	0.708942	0.265807
	5	0.787669		0.413764		0.529263
	1	0.79298	0.376556		0.677913
	3	0.841445	0.219108		0.538957
	5	0.867651		0.245789		0.376729
	3	0.900724	0.482689
	4	0.960438		0.494446
[truncated: 38 more columns]

## Sheet: Figure 6
6B	Percentage of occupancy of mitochondria
		Adult			Aged
	Axons	3.67	3.96	3.44	2.98	4.36	4.3
	Dendrites	6.29	3.75	5.11	5.51	5.52	4.29
	Glia	1.07	0.7	1.56	1.11	0.33	0.33
6C	Number of mitochondria per cubic microns
	Bin Center	Adults			Aged
	0	0.552	0.544	0.712	0.904	0.592	0.608519
	0.05	0.616	0.568	0.6	0.544	0.744	0.650778
	0.1	0.144	0.184	0.112	0.12	0.144	0.118323
	0.15	0.04	0.048	0.032	0.056	0.048	0.0422583
	0.2	0.024	0.056	0.056	0.032	0.048	0.0422583
	0.25	0.032	0.024	0.016	0.032	0.048	0.025355
	0.3	0.024	0.008	0.032	0.008	0.016	0.0422583
	0.35	0.008	0.008	0.008	0.008	0.024	0.00845166
	0.4	0.008	0	0.016	0	0.008	0
	0.45	0.008	0	0.008	0.008	0	0.00845166
	0.5	0	0	0.008	0.016	0.008	0
	0.55	0	0.008	0.008	0.016	0	0
	0.6	0.016	0	0.008	0	0	0
6D	Occupancy per cubic micron of neuropil
			Adult			Aged
	Connecting unit		32.8413	29.399	26.04	21.6014	31.5861	25.3803
	Axons		17.6534	22.7119	19.2911	21.7455	23.7497	26.769
	Dendrites		26.9507	24.7997	28.5584	32.9714	23.4805	30.1452
	Glia		22.5546	23.0894	26.1105	23.6818	21.1837	17.7054
	Mitochondria		11.03	8.41	10.11	9.6	10.22	8.91
